# Supplementary material for: Prevalence and risk factors for faecal carriage of multidrug resistant Escherichia coli among slaughterhouse workers
Source: Sci Rep. 2021 Jun 25;11:13362. doi: 10.1038/s41598-021-92819-3 (PMC8233315; doi:10.1038/s41598-021-92819-3)
Supplement: Supplementary file 1 — Supplementary Information 1. [file 41598_2021_92819_MOESM1_ESM.xlsx]

## Sheet: AST Data
S/N	MDR	Sample_ID	ESBL	abattoir	E. coli	Isolate Origin	Occupation	Type of sample	AMP_13	AZM_12	TE_11	CN_12	S3_12	W5_10	CIP_20	C_12	NA_13	IPM_19	CAZ_17	CTX_22	MEM_19	FOX_14	CT_11	F_14	MAR	No resistant
1	Yes	MA_002	No	Karu Abattoir	Yes	Human	Butcher	Stool	Yes	No	Yes	No	Yes	Yes	Yes	No	Yes	No	No	No	No	No	No	No	0.4	6
2	Yes	MA_005	Yes	Karu Abattoir	Yes	Human	Others	Stool	Yes	No	Yes	Yes	Yes	Yes	Yes	No	Yes	No	Yes	Yes	No	No	No	No	0.6	9
3	Yes	MA_008	No	Karu Abattoir	Yes	Human	Others	Stool	Yes	Yes	Yes	Yes	Yes	Yes	Yes	No	Yes	No	No	No	No	No	No	No	0.5	8
4	Yes	MA_012	No	Karu Abattoir	Yes	Human	Others	Stool	Yes	No	Yes	Yes	No	No	Yes	Yes	No	No	No	No	No	No	No	No	0.3	5
5	Yes	MA_014	No	Karu Abattoir	Yes	Human	Others	Stool	Yes	No	Yes	Yes	Yes	Yes	Yes	No	Yes	No	No	No	No	No	No	No	0.4	7
6	Yes	MA_016	No	Karu Abattoir	Yes	Human	Others	Stool	Yes	No	Yes	Yes	Yes	Yes	Yes	Yes	Yes	No	No	No	No	No	No	No	0.5	8
7	Yes	MA_064	Yes	Karu Abattoir	Yes	Human	Butcher	Stool	Yes	Yes	Yes	Yes	Yes	Yes	Yes	Yes	Yes	No	Yes	Yes	No	No	No	No	0.7	11
8	Yes	MA_065	Yes	Karu Abattoir	Yes	Human	Others	Stool	Yes	Yes	Yes	No	Yes	Yes	Yes	No	Yes	No	Yes	Yes	No	No	No	No	0.6	9
9	Yes	MA_066	No	Karu Abattoir	Yes	Human	Others	Stool	Yes	Yes	Yes	Yes	Yes	Yes	Yes	Yes	Yes	No	No	No	No	No	No	No	0.6	9
10	Yes	MA_067	No	Karu Abattoir	Yes	Human	Butcher	Stool	Yes	Yes	Yes	Yes	No	No	Yes	No	Yes	No	No	No	No	No	No	No	0.4	6
11	Yes	MA_068	No	Karu Abattoir	Yes	Human	Others	Stool	Yes	No	Yes	No	Yes	Yes	Yes	No	No	No	No	No	No	No	No	No	0.3	5
12	No	MA_069	No	Karu Abattoir	Yes	Human	Butcher	Stool	No	No	No	No	No	No	No	No	No	No	No	No	No	No	No	No	0.0	0
13	No	MA_070	No	Karu Abattoir	Yes	Human	Butcher	Stool	No	No	No	No	No	No	Yes	No	Yes	No	No	No	No	No	No	No	0.1	2
14	Yes	MA_071	No	Karu Abattoir	Yes	Human	Butcher	Stool	Yes	No	Yes	No	Yes	Yes	Yes	No	No	No	No	No	No	No	No	No	0.3	5
15	Yes	MA_072	No	Karu Abattoir	Yes	Human	Butcher	Stool	Yes	No	Yes	No	Yes	Yes	Yes	No	Yes	No	No	No	No	No	No	No	0.4	6
16	No	MA_073	No	Karu Abattoir	Yes	Human	Butcher	Stool	No	No	No	No	No	No	No	No	No	No	No	No	No	No	No	No	0.0	0
17	Yes	MA_074	No	Karu Abattoir	Yes	Human	Butcher	Stool	Yes	No	Yes	No	Yes	Yes	Yes	No	No	No	No	No	No	No	No	No	0.3	5
18	Yes	MA_075	Yes	Karu Abattoir	Yes	Human	Others	Stool	Yes	Yes	Yes	No	Yes	Yes	Yes	No	Yes	No	Yes	Yes	No	No	No	No	0.6	9
19	Yes	MA_076	Yes	Karu Abattoir	Yes	Human	Others	Stool	Yes	No	Yes	No	Yes	Yes	Yes	No	Yes	No	Yes	Yes	No	No	No	No	0.5	8
20	Yes	MA_077	Yes	Karu Abattoir	Yes	Human	Others	Stool	Yes	No	Yes	Yes	Yes	Yes	Yes	No	No	No	Yes	Yes	No	No	No	No	0.5	8
21	Yes	MA_078	No	Karu Abattoir	Yes	Human	Butcher	Stool	Yes	No	Yes	No	Yes	Yes	Yes	Yes	No	No	No	No	No	No	No	No	0.4	6
22	Yes	MA_106	No	Karu Abattoir	Yes	Human	Others	Stool	Yes	No	Yes	No	Yes	Yes	Yes	No	Yes	No	No	No	No	No	No	No	0.4	6
23	Yes	MA_107	No	Karu Abattoir	Yes	Human	Others	Stool	No	No	Yes	No	Yes	Yes	Yes	No	Yes	No	No	No	No	No	No	No	0.3	5
24	No	MA_108	No	Karu Abattoir	Yes	Human	Butcher	Stool	Yes	No	No	No	No	No	No	No	No	No	No	No	No	No	No	No	0.1	1
25	No	MA_109	No	Karu Abattoir	Yes	Human	Butcher	Stool	No	No	No	No	No	No	Yes	No	Yes	No	No	No	No	No	No	No	0.1	2
26	Yes	MA_111	No	Karu Abattoir	Yes	Human	Butcher	Stool	Yes	No	Yes	No	Yes	Yes	No	No	No	No	No	No	No	No	No	No	0.3	4
27	Yes	MA_113	No	Karu Abattoir	Yes	Human	Butcher	Stool	Yes	No	No	No	Yes	Yes	No	No	No	No	No	No	No	No	No	No	0.2	3
28	No	MA_114	No	Karu Abattoir	Yes	Human	Butcher	Stool	No	No	No	No	No	No	No	No	Yes	No	No	No	No	No	No	No	0.1	1
29	Yes	MA_115	No	Karu Abattoir	Yes	Human	Butcher	Stool	Yes	No	Yes	No	Yes	Yes	Yes	No	Yes	No	No	No	No	No	No	No	0.4	6
30	Yes	MA_116	No	Karu Abattoir	Yes	Human	Butcher	Stool	No	No	Yes	Yes	Yes	Yes	Yes	No	Yes	No	No	No	No	No	No	No	0.4	6
31	Yes	MA_117	No	Karu Abattoir	Yes	Human	Butcher	Stool	Yes	No	Yes	No	Yes	Yes	Yes	No	Yes	No	No	No	No	No	No	No	0.4	6
32	Yes	MA_118	No	Karu Abattoir	Yes	Human	Others	Stool	No	No	Yes	Yes	Yes	Yes	Yes	No	No	No	No	No	No	No	No	No	0.3	5
33	Yes	MA_119	No	Karu Abattoir	Yes	Human	Others	Stool	No	No	Yes	Yes	No	No	Yes	No	Yes	No	No	No	No	No	No	No	0.3	4
34	No	MA_120	Yes	Karu Abattoir	Yes	Human	Butcher	Stool	No	No	No	No	No	No	No	No	No	No	Yes	Yes	No	No	No	No	0.3	4
35	Yes	MA_121	Yes	Karu Abattoir	Yes	Human	Butcher	Stool	Yes	No	Yes	No	Yes	Yes	Yes	No	No	No	Yes	Yes	No	No	No	No	0.4	7
36	No	MA_147	No	Karu Abattoir	Yes	Human	Butcher	Stool	No	No	Yes	No	No	No	Yes	No	No	No	No	No	No	No	No	No	0.1	2
37	No	MA_148	No	Karu Abattoir	Yes	Human	Butcher	Stool	Yes	No	No	No	No	No	Yes	No	No	No	No	No	No	No	No	No	0.1	2
38	No	MA_150	No	Karu Abattoir	Yes	Human	Others	Stool	No	No	No	No	No	No	No	No	No	No	No	No	No	No	No	No	0.0	0
39	Yes	MA_151	No	Karu Abattoir	Yes	Human	Butcher	Stool	Yes	No	No	No	Yes	Yes	No	No	No	No	No	No	No	No	No	No	0.2	3
40	No	MA_152	No	Karu Abattoir	Yes	Human	Others	Stool	No	No	No	No	No	No	No	No	No	No	No	No	No	No	No	No	0.0	0
41	Yes	MA_154	No	Karu Abattoir	Yes	Human	Butcher	Stool	Yes	No	Yes	No	Yes	Yes	Yes	No	No	No	No	No	No	No	No	No	0.3	5
42	No	MA_155	No	Karu Abattoir	Yes	Human	Others	Stool	No	No	No	No	No	No	Yes	No	No	No	No	No	No	No	No	No	0.1	1
43	Yes	MA_156	No	Karu Abattoir	Yes	Human	Butcher	Stool	Yes	No	Yes	No	Yes	Yes	Yes	No	Yes	No	No	No	No	No	No	No	0.4	6
44	No	MA_159	No	Karu Abattoir	Yes	Human	Others	Stool	No	No	No	No	Yes	Yes	No	No	No	No	No	No	No	No	No	No	0.1	2
45	Yes	MA_160	No	Karu Abattoir	Yes	Human	Others	Stool	Yes	No	Yes	No	Yes	Yes	Yes	No	No	No	No	No	No	No	No	No	0.3	5
46	Yes	MA_164	No	Karu Abattoir	Yes	Human	Others	Stool	Yes	No	Yes	No	Yes	Yes	Yes	No	Yes	No	No	No	No	No	No	No	0.4	6
47	No	MA_165	No	Karu Abattoir	Yes	Human	Butcher	Stool	Yes	No	Yes	No	No	No	No	No	No	No	No	No	No	No	No	No	0.1	2
48	Yes	MA_166	No	Karu Abattoir	Yes	Human	Others	Stool	Yes	No	Yes	No	Yes	Yes	Yes	No	No	No	No	No	No	No	No	No	0.3	5
49	Yes	MA_197	No	Karu Abattoir	Yes	Human	Others	Stool	No	No	Yes	No	Yes	Yes	No	No	No	No	No	No	No	No	No	No	0.2	3
50	No	MA_198	No	Karu Abattoir	Yes	Human	Butcher	Stool	Yes	No	No	No	No	No	Yes	No	No	No	No	No	No	No	No	No	0.1	2
51	Yes	MA_199	No	Karu Abattoir	Yes	Human	Butcher	Stool	Yes	No	Yes	No	Yes	Yes	Yes	No	Yes	No	No	No	No	No	No	No	0.4	6
52	Yes	MA_200	Yes	Karu Abattoir	Yes	Human	Others	Stool	Yes	Yes	Yes	Yes	Yes	Yes	Yes	No	Yes	No	No	Yes	No	No	No	No	0.6	9
53	Yes	MA_201	No	Karu Abattoir	Yes	Human	Others	Stool	No	No	Yes	No	No	No	Yes	No	Yes	No	No	No	No	No	No	No	0.2	3
54	Yes	MA_202	Yes	Karu Abattoir	Yes	Human	Butcher	Stool	Yes	No	Yes	No	Yes	Yes	Yes	No	No	No	No	Yes	No	No	No	No	0.4	6
55	Yes	MA_203	No	Karu Abattoir	Yes	Human	Others	Stool	Yes	No	Yes	No	Yes	Yes	Yes	No	Yes	No	No	No	No	No	No	No	0.4	6
56	Yes	MA_204	No	Karu Abattoir	Yes	Human	Others	Stool	Yes	No	Yes	No	Yes	Yes	Yes	No	Yes	No	No	No	No	No	No	No	0.4	6
57	Yes	MA_364	No	Oko-Oba Abattoir	Yes	Human	Butcher	Stool	No	No	Yes	Yes	No	No	Yes	No	No	No	No	No	No	No	No	No	0.2	3
58	No	MA_365	No	Oko-Oba Abattoir	Yes	Human	Butcher	Stool	No	No	No	No	No	No	No	No	No	No	No	No	No	No	No	No	0.0	0
59	Yes	MA_366	Yes	Oko-Oba Abattoir	Yes	Human	Butcher	Stool	Yes	No	Yes	No	Yes	Yes	Yes	No	Yes	No	No	Yes	No	No	No	No	0.4	7
60	Yes	MA_369	No	Oko-Oba Abattoir	Yes	Human	Butcher	Stool	Yes	No	Yes	Yes	Yes	Yes	Yes	Yes	Yes	No	No	No	No	No	No	No	0.5	8
61	Yes	MA_370	No	Oko-Oba Abattoir	Yes	Human	Others	Stool	No	No	No	No	No	No	Yes	Yes	Yes	No	No	No	No	No	No	No	0.2	3
62	Yes	MA_371	No	Oko-Oba Abattoir	Yes	Human	Others	Stool	No	No	Yes	No	Yes	Yes	Yes	No	Yes	No	No	No	No	No	No	No	0.3	5
63	Yes	MA_372	No	Oko-Oba Abattoir	Yes	Human	Butcher	Stool	Yes	No	Yes	No	Yes	Yes	Yes	No	Yes	No	No	No	No	No	No	No	0.4	6
64	Yes	MA_375	No	Oko-Oba Abattoir	Yes	Human	Others	Stool	Yes	No	Yes	No	Yes	Yes	Yes	No	No	No	No	No	No	No	No	No	0.3	5
65	Yes	MA_376	No	Oko-Oba Abattoir	Yes	Human	Butcher	Stool	Yes	No	Yes	No	Yes	Yes	Yes	No	No	No	No	No	No	No	No	No	0.3	5
66	Yes	MA_377	Yes	Oko-Oba Abattoir	Yes	Human	Butcher	Stool	Yes	Yes	Yes	No	Yes	Yes	Yes	No	Yes	No	No	Yes	No	No	No	No	0.5	8
67	Yes	MA_378	Yes	Oko-Oba Abattoir	Yes	Human	Others	Stool	Yes	No	Yes	No	Yes	Yes	Yes	No	Yes	No	No	Yes	No	No	No	No	0.4	7
68	Yes	MA_379	Yes	Oko-Oba Abattoir	Yes	Human	Butcher	Stool	Yes	No	Yes	No	Yes	Yes	Yes	Yes	Yes	No	No	Yes	No	No	No	No	0.5	8
69	Yes	MA_380	Yes	Oko-Oba Abattoir	Yes	Human	Butcher	Stool	Yes	No	Yes	No	Yes	Yes	Yes	Yes	Yes	No	Yes	Yes	No	No	No	No	0.6	9
70	Yes	MA_381	Yes	Oko-Oba Abattoir	Yes	Human	Butcher	Stool	Yes	No	Yes	No	Yes	Yes	Yes	No	Yes	No	No	Yes	No	No	No	No	0.4	7
71	Yes	MA_382	Yes	Oko-Oba Abattoir	Yes	Human	Butcher	Stool	Yes	No	Yes	No	Yes	Yes	Yes	No	Yes	No	Yes	Yes	No	No	No	No	0.5	8
72	Yes	MA_383	Yes	Oko-Oba Abattoir	Yes	Human	Butcher	Stool	Yes	No	Yes	No	Yes	Yes	Yes	No	Yes	No	No	Yes	No	No	No	No	0.4	7
73	Yes	MA_384	Yes	Oko-Oba Abattoir	Yes	Human	Others	Stool	Yes	No	Yes	No	Yes	Yes	Yes	No	Yes	No	No	Yes	No	No	No	No	0.4	7
74	Yes	MA_385	No	Oko-Oba Abattoir	Yes	Human	Butcher	Stool	Yes	No	Yes	No	Yes	Yes	Yes	Yes	Yes	No	No	No	No	No	No	No	0.4	7
75	Yes	MA_387	No	Oko-Oba Abattoir	Yes	Human	Others	Stool	Yes	No	Yes	No	Yes	Yes	Yes	No	Yes	No	No	No	No	No	No	No	0.4	6
